# Supplementary material for: Microbial contribution to the caloric restriction-triggered regulation of the intestinal levels of glutathione transferases, taurine, and bile acid
Source: Gut Microbes. 2021 Oct 25;13(1):1992236. doi: 10.1080/19490976.2021.1992236 (PMC8547879; doi:10.1080/19490976.2021.1992236)
Supplement: Supplemental Material [file KGMI_A_1992236_SM2304.zip]

Archive with 2 entries (2 files):
- supplementary figures.pdf
- supplementary table1.pdf
